# Supplementary material for: Rhizosphere Microbiome of Arid Land Medicinal Plants and Extra Cellular Enzymes Contribute to Their Abundance
Source: Microorganisms. 2020 Feb 5;8(2):213. doi: 10.3390/microorganisms8020213 (PMC7074696; doi:10.3390/microorganisms8020213)
Supplement: Supplementary file 1 [file microorganisms-08-00213-s001.zip]

Archive with 9 entries (8 files):
- microorganisms-664070-supplementary-for publication/
- microorganisms-664070-supplementary-for publication/Figure S1.tif
- microorganisms-664070-supplementary-for publication/Figure S2.tif
- microorganisms-664070-supplementary-for publication/Table S1.docx
- microorganisms-664070-supplementary-for publication/Table S2.docx
- microorganisms-664070-supplementary-for publication/Table S3.docx
- microorganisms-664070-supplementary-for publication/Table S4.docx
- microorganisms-664070-supplementary-for publication/Table S5.docx
- microorganisms-664070-supplementary-for publication/Table S6.xlsx
