# Supplementary material for: Rhizosphere Microbiome of Arid Land Medicinal Plants and Extra Cellular Enzymes Contribute to Their Abundance
Source: Microorganisms. 2020 Feb 5;8(2):213. doi: 10.3390/microorganisms8020213 (PMC7074696; doi:10.3390/microorganisms8020213)
Supplement: Supplementary file 1 [file microorganisms-08-00213-s001.zip › microorganisms-664070-supplementary-for publication/Table S6.xlsx]

## Sheet: Taxonomy abundane 16S - Genus
Table S6: Distribution and taxonomy abundance percentage of various genus of prokaryotic communities in the rhizosphere of the plants
Genus	Aleo	Adenium	Cleome
Other	0.000906589	0.00162706	0.00155809
__	0.0312037	0.0356038	0.0742497
Other	0	0	0
__	8.81531e-06	3.02769e-05	0
__	8.81531e-06	0	0
__Gp1	2.76832e-05	0	0.000148105
__Gp10	0	0	0
__Gp11	0	0	0
__Gp16	0.00337683	0.0101044	0.000746847
__Gp17	0	0	0
__Gp2	2.76832e-05	0	0
__Gp21	0	0	0
__Gp22	0	0	0
__Gp25	4.67071e-05	0	0
__	1.84555e-05	0	0.000145003
__Gp3	0.00754474	0.00592066	0.0110509
Other	0	0.000591105	0
__	0.000789929	0.00253804	0
__Blastocatella	3.52612e-05	0.000135708	0
__Gp4	0.00644725	0.00364148	0.000681467
__Gp5	0	0	0.000332241
__Gp6	0.0189753	0.00135948	0.041328
__Gp7	8.66606e-05	0.000169141	0.000356227
__Gp9	0	0	0
Other	0.000242351	0	3.23859e-05
__	0.00323391	0.000902935	0.00348226
Other	0.000345661	0.000161715	0.000672966
__	0.0234944	0.00416055	0.000981697
Other	0.000127695	7.35636e-05	0
__	0.00477874	0.00409651	0.0176523
__Aciditerrimonas	0.00274565	0.000416463	0.000443891
__Ilumatobacter	0.000557642	0.000332775	0.0182476
__Iamia	0.00024946	0.000276182	0.00298459
Other	0.00092618	0.00123169	0
__	0.00192401	0.00119483	0.0165509
__Actinomyces	0.00010223	2.20395e-05	0.000250269
__Georgenia	0	0	2.319e-05
__Cellulomonas	0.000265754	0	0.00055272
__Cryptosporangium	0	0	2.34412e-05
Other	1.84555e-05	9.8282e-06	0
__	9.02152e-05	2.12472e-05	2.39229e-05
__Blastococcus	0.00269726	0.00122221	0.00123406
__Geodermatophilus	0.00191722	0.00133587	0.000738091
__Modestobacter	1.5569e-05	2.12409e-05	2.33574e-05
__Glycomyces	0.0132587	0.00767918	8.37921e-06
__Janibacter	1.5569e-05	0	0
__Ornithinimicrobium	0	2.12472e-05	0
__Phycicoccus	0	3.42571e-05	0
__	3.11381e-05	1.1419e-05	0.000777872
__Jiangella	5.55225e-05	3.26663e-05	0.00646738
__	0.000137903	0.000208479	0
__Pseudokineococcus	3.40245e-05	0	0
__Amnibacterium	0.00232722	0.00123919	0.000693219
__Microbacterium	0	0	4.83276e-05
__Arthrobacter	0.00256564	0.00229865	0.000377613
__Rothia	0.000235597	5.55044e-05	0.000312842
Other	8.52672e-05	0.000112864	0
__	0	0.000131734	0.000568935
__Asanoa	0	0	0
__Catelliglobosispora	0	0	0
__Micromonospora	0.000140634	0.000240334	0
__Phytohabitans	0.00132766	0.00204556	0.00173793
__Virgisporangium	0.000102642	9.40122e-05	0
__Mycobacterium	0.000560486	4.32804e-05	0.012728
__	0	0	0
__Nocardia	0.000180075	0.00102978	4.66312e-05
Other	0	0	0.000106417
__	0.000321277	0.0001365	1.67584e-05
__Actinopolymorpha	0	8.49826e-05	0
__Aeromicrobium	0	0	0
__Kribbella	0.00284764	0.0060936	0.000207031
__Marmoricola	0.00123195	0.00109101	0.002934
__Nocardioides	0.00540137	0.00149408	0.0155525
__	6.22762e-05	1.06204e-05	0.004606
__Myceligenerans	0	0	0
__Promicromonospora	0.00076685	3.18677e-05	0.00365958
__Microlunatus	0.00011558	0	4.67149e-05
__Propionibacterium	6.43378e-05	1.06204e-05	0.000136939
Other	0	0	0.00122651
__	0.00372793	0.00044008	7.12033e-05
__Actinoalloteichus	0	0	0
__Actinomycetospora	0.000840246	0.000529552	7.73001e-06
__Actinophytocola	0.000575273	0.0117206	0.00154273
__Allokutzneria	0	0	0
__Amycolatopsis	0.000120685	0.00102695	7.73001e-06
__Kibdelosporangium	0	0.000272196	7.81372e-06
__Pseudonocardia	0.000736125	0.00254861	0.0118856
__Saccharothrix	0	0.00354302	0.000654928
__Sporichthya	9.11961e-05	0.000422027	0.000226597
__Streptomyces	0.0533614	0.120407	0.000387291
Other	1.5569e-05	0.000165186	0.00402499
__Acrocarpospora	0	0	0
__Nonomuraea	0.000104291	0.000202632	0.000905695
__	0	0	0
__Actinocorallia	0	0	0.000151749
__Actinomadura	0.00306115	0.0329017	0.0124946
__Atopobium	5.7584e-05	2.20395e-05	0.000165178
__Euzebya	0.00357364	0.00112308	0.00035941
__Gaiella	0.00921115	0.000197054	0.0017041
__Nitriliruptor	0.00082516	1.06204e-05	8.37921e-06
__Rubrobacter	0.111365	0.0851572	0.00360959
Other	0.00217645	0.00244123	0.0153825
__	0.00331992	0.00292611	0.0147359
__Conexibacter	0.00511316	0.00296664	0.000299604
__Solirubrobacter	0.00443696	0.00337757	0.0186696
__	0	3.18613e-05	0
__Armatimonadetes_gp4	4.28398e-05	0.000168381	0
__Armatimonadetes_gp5	0.000193525	0.00013225	0
__Armatimonas/Armatimonadetes_gp1	0.00140211	0.00511724	7.83678e-05
__Chthonomonas/Armatimonadetes_gp3	4.67071e-05	0	2.39229e-05
__	0.00900755	0.0257147	0.00796888
__Ohtaekwangia	0.00224423	0.000183748	0.0376422
__	4.67071e-05	0	0
__	0	0	0
__Barnesiella	0.000175327	0	0
__Parabacteroides	0.00505341	0.000753902	0.0050628
__Porphyromonas	0.000509598	7.67453e-05	0.000683334
__Tannerella	3.11381e-05	0	3.22184e-05
__	0.000937797	0.000260004	0.000771021
__Alloprevotella	0.000397316	4.32867e-05	0.000584436
__Paraprevotella	0	0	1.67584e-05
__Prevotella	0.00444173	0.000561099	0.00569193
__Bacteroides	0.0113257	0.00128609	0.00975323
Other	8.66606e-05	0	0
__	9.22773e-06	4.56762e-05	0.00149678
Other	0	3.18613e-05	0.00104951
__Adhaeribacter	0.00891199	0.00320846	0.000252742
__Hymenobacter	0	0.000169946	0
__Pontibacter	0.00647744	0.000732442	0
__Rhodocytophaga	0.0185853	0.0117919	0.000787382
__Sporocytophaga	8.81531e-06	1.96564e-05	0.000298994
__	0.00114632	1.06204e-05	0
__Cesiribacter	0.000733322	0	0
__Fulvivirga	5.59349e-05	0	0
__Marinoscillum	0	0	0
Other	0	0	0
__	0.0020366	0	2.34412e-05
__	0	0	0
__Crocinitomix	0	0	0
__Owenweeksia	0	0	0
__	0	0	0
__Capnocytophaga	0	0	3.29513e-05
__Flavobacterium	3.99534e-05	0	3.16529e-05
__Galbibacter	0	0	0
__Salinimicrobium	0.0122573	0	0
__Winogradskyella	0	0	0
Other	3.31997e-05	3.26599e-05	0.000407004
__	0	0	0
__	0	0	0
__	0.00062889	0.000644013	0.00624739
__Salisaeta	0	0	0
__	8.81531e-06	0	4.1896e-05
__Haliscomenobacter	0	0	0
__	0.01212	0.00293656	0.00876305
__Chitinophaga	7.60395e-05	0	6.47717e-05
__Flavihumibacter	0	0	0
__Flavisolibacter	0.0107531	0.00130417	0.000102207
__Flavitalea	0.000466545	4.32867e-05	6.25098e-05
__Niastella	0	0	0
__Sediminibacterium	0	0	0
__Segetibacter	0.0187706	0.00121533	2.51376e-05
__Terrimonas	0	0	0
Other	0	3.18613e-05	0
__	0	0	4.06814e-05
__Mucilaginibacter	0	0	0
__Parapedobacter	0	0	0
__Pedobacter	0	0.00013728	0.000129774
Other	0	0	0
__	0	0	0.000175693
__	0	0	0.000240632
__Neochlamydia	0	0	0.000340095
__Parachlamydia	0.000126301	0	0.00367482
Other	0.000654042	0.00211976	0
__	0.00278797	0.00529937	0.0322012
Other	0.00417197	0	6.95701e-05
__	0.000320964	3.10691e-05	0.00316554
__Bellilinea	0	0	0
Other	0	0	0.000117038
__	0.00360027	0.00246637	0
__Litorilinea	0.000921758	6.69171e-05	0.00272321
__	3.60861e-05	0.000125081	0.00407723
Other	1.5569e-05	0	0
__Roseiflexus	0.00013115	0.000860176	7.25854e-05
__Oscillochloris	0	0.000116052	0.00338761
__	0	0	0.00053173
__Thermosporothrix	0	0	0
Other	4.87687e-05	5.39072e-05	0.00295599
__	0.00676994	0.00494686	0.013747
__Sphaerobacter	0.0114122	0.00786271	0.0403202
__	1.5569e-05	9.8282e-06	0
__Deinococcus	0.000160325	0.0015105	0
__	0	0	0
__Cetobacterium	8.81531e-06	0	0
__Fusobacterium	0.00148488	0.000141273	0.00191947
__Leptotrichia	0.000329267	5.47058e-05	0.000354738
__Sneathia	4.67071e-05	0	0
__Gemmatimonas	0.023426	0.0045412	0.00728051
Other	0	0	0
__	4.67071e-05	0	7.16014e-05
__Phycisphaera	0.00106444	0.00029077	0.00221566
Other	0	0	0
__	4.67071e-05	0	3.12549e-05
__	0	0	0
Other	7.78452e-05	0	0
__	0.0641809	0.00867668	0.0389439
__Aquisphaera	0.000357563	5.07319e-05	0.000852073
__Blastopirellula	0	0	0
__Gemmata	0.00122812	0.000119227	0.03511
__Pirellula	0.00408927	0.000605769	0.0223711
__Planctomyces	0.0099635	0.00033595	0.0359714
__Rhodopirellula	9.54759e-05	0	0
__Singulisphaera	2.76832e-05	0	4.68823e-05
__Zavarzinella	1.5569e-05	1.1419e-05	0.000156819
Other	0	0	7.16014e-05
__	0.000204715	0.000121906	0.000134928
Other	0.000144757	0.00356474	0
__	0.00223695	0.000322638	0.00934694
__Candidatus Pelagibacter	4.67071e-05	0	0
__Geminicoccus	0.000650587	0.000193866	0.00104769
Other	8.32057e-05	0	0
__	0.00402949	0.00894824	0.000112618
__Brevundimonas	0.000117486	0.000109399	0.000144187
__Caulobacter	0.00101675	0.0012591	0.000562335
__Phenylobacterium	0.000196568	0.000142355	0.000983437
__	0	0	1.61092e-05
Other	0.00023874	0	0.00184904
__	0.0136122	0.00906085	0.0212669
Other	0	0	0
__	2.64459e-05	0	0
__Aurantimonas	4.67071e-05	0	0
__	7.10915e-05	3.18613e-05	0.00260186
__Bosea	0	0	0
__Bradyrhizobium	0.000145894	0	0.00259061
__Salinarimonas	0.000172028	0.00279438	0
Other	0.000136667	0	0.0039573
__	0.000619551	0.000128244	0.000443831
__Devosia	0.00640597	0.00249051	0.0100359
__Filomicrobium	0	0	0.00181276
__Hyphomicrobium	9.22773e-06	0	0
__Pedomicrobium	9.22773e-06	0	0.00481054
__Pelagibacterium	0.000229512	0	0.000298975
__Rhodoplanes	0.000274982	9.8282e-06	0.00222691
__	0.000279461	0.000508022	0
__Methylobacterium	5.41291e-05	7.2765e-05	0
__Microvirga	0.0154744	0.0200158	0.0142525
Other	0.0116153	0.0121685	0.00131203
__	7.60395e-05	0	0
__Chelativorans	0	0	7.22506e-05
__Mesorhizobium	0.00371203	0.000716746	0.0205327
__Ensifer	0.00113998	0.000143939	0.000453572
__Rhizobium	0.00256396	0.000684086	0.000529802
Other	0	0	0.00012969
__	0.000273902	1.96564e-05	8.37921e-06
__Rhodoligotrophos	3.11381e-05	0	1.67584e-05
__Pseudolabrys	4.67071e-05	0	4.84114e-05
__	0.00226634	8.02165e-05	7.73001e-06
__Amaricoccus	6.08829e-05	2.28381e-05	0
__Labrenzia	0.000864059	0.000145536	0.000158767
__Maribius	1.5569e-05	0	0
__Paracoccus	0.000118879	3.26663e-05	0
__Rhodobacter	0.000314211	3.18677e-05	7.81372e-06
__Rubellimicrobium	0.00106748	0.00272753	1.67584e-05
__Rubribacterium	9.22773e-06	0	0
Other	0.00015569	0	0.000392866
__	0.0063707	0.00595124	0.00609985
Other	0	0	0
__	0.00071848	0.000464496	0.000294638
__Belnapia	8.81531e-06	1.1419e-05	0
__Craurococcus	5.33043e-05	9.16355e-05	0
__Roseomonas	0.00100222	0.000491308	0.0043785
Other	0.000320609	1.06204e-05	0
__	0.00200094	0.000697128	0.00285697
__Azospirillum	0.000189402	6.69234e-05	0.00223829
__Constrictibacter	0.00478239	0.00093242	0.000105369
__Desertibacter	0.000117074	3.02769e-05	0.000152168
__Dongia	0.000295243	0.000148705	0.00730919
__Inquilinus	0	0	0
__Magnetospirillum	8.81531e-06	0	7.3549e-05
__Oceanibaculum	0	0	0
__Pelagibius	0	0	3.23021e-05
__Rhodocista	0	0	2.39229e-05
__Skermanella	0.00228911	0.000832019	0.000448482
__Thalassobaculum	4.67071e-05	0	0
__Tistlia	1.5569e-05	0	0.00303824
__	0	0	3.90686e-05
__	0.000823183	0	0
__	0.00368337	5.47058e-05	3.12549e-05
__Altererythrobacter	0.0013503	0.000166771	0.0053593
Other	0.000236777	0.00322866	0
__	0.00306446	0.00784798	0.00356228
__Novosphingobium	0.000305395	3.42571e-05	0.00072839
__Sphingobium	0	0	0
__Sphingomonas	0.0228345	0.0356226	0.01087
__Sphingopyxis	0	0	0
Other	0	0	0
__	0.0149446	0.00318134	0.0104821
__	0.00131209	5.23163e-05	0.00027195
__Derxia	0	9.8282e-06	0
__Cupriavidus	0	0	0
Other	0	0	0
__	0	0	0
__Thiobacter	0	0	0
__	0.000285546	9.8282e-06	0.000682726
__Acidovorax	0.00342349	0	7.81372e-06
__Diaphorobacter	0	0	0
__Hydrogenophaga	0.000525981	0	7.81372e-06
__	8.01626e-05	3.26599e-05	0
__Herbaspirillum	0	0	1.61092e-05
__Noviherbaspirillum	0	3.26663e-05	0.000249472
__	0	0	0
__Methylobacillus	0	0	0
__Methylotenera	1.5569e-05	0	2.51376e-05
__Chromobacterium	0.000451502	2.94846e-05	5.02753e-05
__Neisseria	0.00237938	0.000209259	0.00150608
__Nitrosospira	0	0	0
Other	4.67071e-05	0	0
__	0.00123716	7.43558e-05	0.000597843
__Bacteriovorax	0	0	0
__Peredibacter	0	9.87911e-05	0.000529781
__Bdellovibrio	0.000420093	6.69171e-05	0.000318119
__Vampirovibrio	8.85655e-05	0	0.000256323
Other	5.53664e-05	3.18613e-05	2.33574e-05
__	0.000334315	0.000561684	0.00485199
__Haliangium	0	0	0
Other	0	0	0
__	0	0	0.00043145
__Anaeromyxobacter	0	0	1.56274e-05
__Cystobacter	0.00343474	0.000192005	0.00792608
__Kofleria	4.67071e-05	0	3.12549e-05
__Corallococcus	0	0	0
__	0.000157852	0	1.67584e-05
__Enhygromyxa	0	0	0.000265016
__Nannocystis	0	0.000179781	0
Other	0	0	9.58592e-05
__	4.67071e-05	0.000284716	0.00233676
__Byssovorax	0	3.10691e-05	0
__Sorangium	0.000244413	0	0
__	0	0	0
__	0	0	0
__Campylobacter	0.000276319	0	0.000186732
Other	0	0	0
__	0.000855927	0.000168381	0.0114396
__Cronobacter	0	0	0
__Enterobacter	0.00278636	0	0
__Escherichia/Shigella	0.00344032	0.000334057	0.00298995
__Aeromonas	4.2015e-05	0	7.73001e-06
__	0.000144757	1.06204e-05	0
__Aestuariibacter	0	0	0
__Saccharophagus	0	0	0
Other	0	0	2.34412e-05
__	0.0030471	7.59467e-05	0
Other	0	0	0
__	0	0	0
__	0	0	0
__Eionea	0	0	2.319e-05
__Porticoccus	0	0	0
__Solimonas	0	0	0
__	0	0	0
__Aquicella	5.41291e-05	0	0.000222575
__Diplorickettsia	0	0	3.092e-05
__Methylomicrobium	0	0	7.73001e-06
__Methylomonas	0	0	4.638e-05
__	0.00098085	0	0
__Halomonas	0.000265754	0	0
__	0	0	0
__Haemophilus	0.000389738	6.37417e-05	0.000319608
__Acinetobacter	0.0153244	2.20395e-05	3.89012e-05
__Enhydrobacter	3.99534e-05	0	0
__Azotobacter	0	0	0
__Pseudomonas	0.000141045	0	7.73001e-06
__Methylophaga	8.23808e-05	0	0.000261184
__	0	0	0.000149822
Other	0	0	0
__Hydrocarboniphaga	0	0	0
__Steroidobacter	0.00102884	0.000243503	0.0209518
__	0	0	0
__Arenimonas	0	0	0
__Lysobacter	0	0	7.73001e-06
__Panacagrimonas	0	0	0
__Pseudoxanthomonas	0	0	0
__Treponema	0	0	0
__Anaeroplasma	0	0	1.67584e-05
Other	0	0	0
__	0.00072812	0.00550091	0.001177
__Alterococcus	7.78452e-05	0	0
__Opitutus	0.000298072	2.04486e-05	0.00501297
__Pelagicoccus	0	0	0
Other	0	0	0
__Spartobacteria_genera_incertae_sedis	0.0887084	0.0967145	0.00901452
__Subdivision3_genera_incertae_sedis	0.000952942	7.59467e-05	0.0222303
__	6.29444e-05	7.03883e-05	0
__Akkermansia	0	0	0
__BRC1_genera_incertae_sedis	0.000115836	0	2.45721e-05
__Saccharibacteria_genera_incertae_sedis	0.00571354	0.0015384	0.00573229
__Bacillariophyta	7.78452e-05	1.1419e-05	1.546e-05
__Streptophyta	0.000608529	0.00012588	0.000394141
Other	0.000449583	0.000575963	0
__	0.0372732	0.214951	4.13306e-05
__GpI	0.00302748	0.0124288	0
__GpIV	0.000311736	0.0013824	0
__GpIX	0	0.000273529	0
__GpV	0.000276788	0.000272975	0
__GpXIII	0.0157056	0.0387488	7.73001e-06
__	2.68584e-05	0	0.00101375
__	2.76832e-05	0	0
__Tumebacillus	0.000616421	0	0
__Bacillus	0.00300951	0.00316546	0.0207677
__Domibacillus	3.11381e-05	0.000120818	0
__	0	0	2.51376e-05
__Ornithinibacillus	0	0	0.000253307
__Terribacillus	0	9.8282e-06	0.00018179
__Thalassobacillus	0	0	0
__Gemella	0.000740504	3.18677e-05	0.000612131
__Brevibacillus	8.81531e-06	0	0
__Cohnella	0	0	0
__Paenibacillus	5.59349e-05	0	0.000184303
__	0.00108885	0.000130646	0.00203998
__	0	1.1419e-05	0.00325813
__Bhargavaea	0	0	2.51376e-05
__Planococcaceae_incertae_sedis	0	0	0.00109499
__	0	0	3.15692e-05
__Shimazuella	0	0.000921761	0
__Granulicatella	9.53198e-05	3.18677e-05	8.50301e-05
__Lactobacillus	0.00505742	0.000703164	0.00579528
__Leuconostoc	2.76832e-05	0	0
__Weissella	2.76832e-05	0	0
__Lactococcus	0	0	0
__Streptococcus	0.00694068	0.00056933	0.00441427
Other	0	0	0
__	5.88213e-05	0	1.56274e-05
__Clostridium sensu stricto	0.00011295	1.96564e-05	0.000117102
__Mogibacterium	0	0	0
__Symbiobacterium	0	0	4.83276e-05
__	0.000875353	1.06204e-05	0.000282112
__Anaerostipes	0.000332198	0	0
__Blautia	0.00122729	0	1.546e-05
__Catonella	4.67071e-05	0	0
__Clostridium XlVa	6.22762e-05	0	0
__Clostridium XlVb	0	0	2.51376e-05
__Coprococcus	0.000119961	0	0
__Dorea	0.000747446	0	0
__Lachnospiracea_incertae_sedis	0.00151046	2.28381e-05	0
__Moryella	1.5569e-05	0	1.67584e-05
__Oribacterium	0	0	0
__Ruminococcus2	0.00105196	0	0
__	0	0	3.17367e-05
__	0.000874629	3.10691e-05	0.000266063
__Clostridium IV	0.000166099	0	0
__Faecalibacterium	0.00370032	0	2.32737e-05
__Oscillibacter	6.45941e-05	0	0
__Ruminococcus	0.000110733	0	0
__Catenibacterium	3.69109e-05	0	0
__Erysipelotrichaceae_incertae_sedis	0.000981362	7.67453e-05	0.000784659
__Solobacterium	0	1.06204e-05	0
__Succiniclasticum	0	0	0
Other	3.64985e-05	0	0
__Megasphaera	3.11381e-05	0	0
__Veillonella	0.00105646	5.231e-05	0.000699443
__Candidatus Hydrogenedens	2.72708e-05	2.04486e-05	0
__Ignavibacterium	0	0	0
__Latescibacteria_genera_incertae_sedis	0	0	0
__Marinimicrobia_genera_incertae_sedis	1.5569e-05	0	0
__	0	0	0
__Nitrospira	0.0010728	0.000712457	0.000120913
__Parcubacteria_genera_incertae_sedis	5.28919e-05	0.000188829	0.000166811
__Poribacteria_genera_incertae_sedis	0	0	0
__SR1_genera_incertae_sedis	4.91811e-05	3.02769e-05	0.00015443
__WPS-1_genera_incertae_sedis	0.00982972	0.014327	0.00676724
__WPS-2_genera_incertae_sedis	0.00726522	0.00368876	0.00359686
Other	0.00196866	0.00237802	0.0104424

## Sheet: Table S6 bacterial Species
Species	Aleo	Adenum	Cleome	avg
Other	0.000906589	0.00162706	0.00155809	0.00136391
Actinomyces sp.	0.00591741	0.0045792	0.0274505	0.012649
Chloroflexi bacterium	0.000140121	0	8.37921e-06	4.95002e-05
Firmicutes bacterium	0.000845677	0.000413777	0.000528463	0.000595972
Gemmatimonadetes bacterium	0	0	0.000819519	0.000273173
Gemmatimonas sp.	0.000459123	0	0.00361144	0.00135685
Planctomycetaceae bacterium	3.11381e-05	0.00120583	0	0.000412324
Planctomycetales bacterium	0.00147515	0.00147549	0	0.000983548
Thermomicrobia bacterium	3.11381e-05	0	0.000475631	0.000168923
actinobacterium	0	0.000530332	0	0.000176777
alpha proteobacterium	0	0	0	0
candidate division OP3 bacterium	0	0	0	0
candidate division WS6 bacterium	0.0196215	0.0253503	0.0337487	0.0262402
compost bacterium	0	0	0	0
deep-sea bacterium	0	0	0.000358509	0.000119503
organism	0	0	0	0
planctomycete	0	0	0	0
proteobacterium	1.5569e-05	0	9.47282e-05	3.67657e-05
soil bacterium	0.00023601	3.02769e-05	0.00549273	0.00191967
Other	9.22773e-06	0	0	3.07591e-06
Other	0.00242159	0.00201857	0.00166101	0.00203372
bacterium	0	0	0	0
Other	0	0	0	0
bacterium	8.81531e-06	3.02769e-05	0	1.30307e-05
Other	8.81531e-06	0	0	2.93844e-06
Acidobacteria bacterium	0	0	0	0
bacterium	2.76832e-05	0	0	9.22773e-06
Other	0	0	0	0
Firmicutes bacterium	0	0	0.000148105	4.93684e-05
bacterium	0	0	0	0
bacterium	0	0	0	0
Other	0	0	0	0
Chloroflexi bacterium	0	0	0	0
bacterium	0.000306062	0.0018443	0	0.000716786
soil bacterium	0.00104992	0.00249524	0.000366195	0.00130379
Other	0.00131091	0.0056252	0.000291643	0.00240925
Acidobacteria bacterium	0.000709935	0.000139688	8.9009e-05	0.000312877
Firmicutes bacterium	0	0	0	0
bacterium	0	0	0	0
bacterium	0	0	0	0
Other	2.76832e-05	0	0	9.22773e-06
bacterium	0	0	0	0
Other	0	0	0	0
bacterium	0	0	0	0
Other	0	0	0	0
bacterium	4.67071e-05	0	0	1.5569e-05
Other	0	0	0	0
Firmicutes bacterium	1.84555e-05	0	0.000145003	5.44863e-05
bacterium	0.00236685	0.0024894	0.00915224	0.0046695
soil bacterium	0.000149349	0	0	4.97831e-05
Other	0.00494657	0.00343127	0.00177178	0.00338321
Other	8.19684e-05	0	0.000126863	6.96104e-05
Acidobacteria bacterium	0	0.000591105	0	0.000197035
bacterium	2.43844e-05	0.00013252	0	5.23015e-05
bacterium	0	0.000329027	0	0.000109676
Other	0.000765545	0.00207649	0	0.000947346
Acidobacteria bacterium	3.52612e-05	0.000135708	0	5.69898e-05
Acidobacterium sp.	0.00086298	0.000272215	3.89849e-05	0.000391393
Firmicutes bacterium	0.000331742	0.000119246	8.77106e-05	0.000179566
actinobacterium	0	0	0	0
bacterium	0.000311381	3.18613e-05	0	0.000114414
Firmicutes bacterium	0	0	0	0
soil bacterium	0.00494115	0.00321815	0.000554772	0.00290469
Other	0	0	1.56274e-05	5.20915e-06
Acidobacteria bacterium	0	0	0.000316613	0.000105538
Acidobacteriaceae bacterium	0.00358164	0.000572336	0.0156048	0.00658626
Acidobacteriales bacterium	0.00120487	0.000449619	0.0094746	0.0037097
Firmicutes bacterium	2.68584e-05	0	0	8.95278e-06
bacterium	0	4.32804e-05	3.23859e-05	2.52221e-05
Other	0	0	0	0
Firmicutes bacterium	0.0141619	0.000294248	0.0162162	0.0102241
bacterium	7.78452e-05	0	0.000356227	0.000144691
bacterium	0	0	0	0
Other	8.81531e-06	0.000169141	0	5.93189e-05
Other	0	0	0	0
actinomycete	0.000242351	0	3.23859e-05	9.1579e-05
bacterium	0.00247578	0.000416953	0.000857793	0.00125017
Other	0	0	0	0
Other	0.000758134	0.000485982	0.00262447	0.00128953
Actinomycetales bacterium	0.000345661	0.000161715	0.000672966	0.000393447
actinobacterium	0.00557015	0.000674309	0.000333811	0.00219276
actinomycete	0.00315469	0.000133331	0.000144836	0.00114428
bacterium	0.00017126	1.1419e-05	0.000164987	0.000115889
Other	9.22773e-06	0	0	3.07591e-06
Other	0.014589	0.00334149	0.000338063	0.00608953
Acidimicrobidae bacterium	0.000127695	7.35636e-05	0	6.70861e-05
Actinomycetales bacterium	0.00187214	0.00165142	0.0028493	0.00212429
actinobacterium	3.11381e-05	0	0.00929242	0.00310785
actinomycete	0	3.42571e-05	0	1.1419e-05
bacterium	9.54759e-05	0.000224665	0.00183339	0.000717845
soil bacterium	0	0	0	0
Other	0.00232587	0.00145562	0.0033627	0.0023814
Actinobacteridae bacterium	0.000454119	0.000730542	0.000314519	0.000499726
actinobacterium	0.00098358	0.000103847	0.000183777	0.000423735
bacterium	0	0	0	0
actinobacterium	0	2.94846e-05	0	9.8282e-06
bacterium	0.00176207	0.000283131	0.000260114	0.00076844
soil bacterium	0	0	0	0
Other	0.00031586	0.000147134	0.0181889	0.00621731
Acidimicrobidae bacterium	0.000241782	0.000185641	5.86545e-05	0.000162026
bacterium	2.43844e-05	0	0.00201263	0.000679004
Other	8.81531e-06	0	0.000207974	7.22633e-05
Other	0.000216261	0.000276182	0.000763984	0.000418809
Actinomycetales bacterium	0.00092618	0.00123169	0	0.000719288
bacterium	0.00157917	0.00119483	0.00105516	0.00127639
Other	0	0	0	0
bacterium	0.000344837	0	0.0154957	0.00528018
Other	3.11381e-05	2.20395e-05	1.546e-05	2.28792e-05
Other	7.10915e-05	0	0.000234809	0.000101967
Other	0	0	2.319e-05	7.73001e-06
Other	0.000265754	0	0.00055272	0.000272825
Other	0	0	2.34412e-05	7.81372e-06
Other	1.84555e-05	9.8282e-06	0	9.42789e-06
Other	9.02152e-05	2.12472e-05	2.39229e-05	4.51285e-05
Other	0.00269726	0.00122221	0.00123406	0.00171784
Other	0.00191722	0.00133587	0.000738091	0.00133039
bacterium	1.5569e-05	2.12409e-05	2.33574e-05	2.00558e-05
bacterium	6.22762e-05	0.00631145	0	0.00212457
Other	0.0131964	0.00136773	8.37921e-06	0.00485751
bacterium	1.5569e-05	0	0	5.18968e-06
bacterium	0	2.12472e-05	0	7.08242e-06
Other	0	3.42571e-05	0	1.1419e-05
actinobacterium	3.11381e-05	1.1419e-05	0.000777872	0.000273476
bacterium	0	0	2.33574e-05	7.78582e-06
bacterium	0	0	2.39229e-05	7.97431e-06
Other	5.55225e-05	3.26663e-05	0.0064201	0.00216943
bacterium	0.000137903	0.000208479	0	0.000115461
Other	3.40245e-05	0	0	1.13415e-05
Other	0.00232722	0.00123919	0.000693219	0.00141988
Arthrobacter globiformis	0	0	4.83276e-05	1.61092e-05
Other	0.00098085	0.00104937	0.000311794	0.00078067
bacterium	0.00158479	0.00124929	6.5819e-05	0.000966631
Other	6.22762e-05	0	2.32737e-05	2.85166e-05
Other	0.000173321	5.55044e-05	0.000289568	0.000172798
Actinoplanes sp.	8.52672e-05	0.000112864	0	6.60436e-05
Micromonosporaceae bacterium	0	0.000131734	0	4.39114e-05
actinobacterium	0	0	0.000211997	7.06657e-05
bacterium	0	0	2.34412e-05	7.81372e-06
bacterium	0	0	0	0
bacterium	0	0	0.000333496	0.000111165
Other	0	0	0	0
Other	0	0	0	0
bacterium	0.000140634	0.000240334	0	0.000126989
Other	0.00132766	0.00204556	0.00173793	0.00170372
Mycobacterium tilburgii	0.000102642	9.40122e-05	0	6.55514e-05
bacterium	0.000249105	3.18613e-05	0.0115478	0.00394291
bacterium	0	0	0	0
Other	0.000311381	1.1419e-05	0.00118029	0.000501029
Nocardia brevicatena	0	0	0	0
Nocardia pseudobrasiliensis	0.000180075	0.000144455	2.34412e-05	0.00011599
Other	0	0.000885321	0	0.000295107
Other	0	0	2.319e-05	7.73001e-06
bacterium	0	0	0.000106417	3.54722e-05
bacterium	0	7.35699e-05	0	2.45233e-05
Other	0.000321277	6.29304e-05	1.67584e-05	0.000133655
Other	0	8.49826e-05	0	2.83275e-05
Other	0	0	0	0
Marmoricola sp.	0.00284764	0.0060936	0.000207031	0.00304943
bacterium	0	0	0.00131832	0.000439441
Other	0.000880612	0.00108118	7.22506e-05	0.000678015
Nocardioides albus	0.000351334	9.8282e-06	0.00154343	0.000634863
actinobacterium	0.000439076	0.000406043	0.000504497	0.000449872
bacterium	0.00305823	6.37417e-05	0	0.00104066
bacterium	3.64985e-05	0.000140474	0	5.89909e-05
Myceligenerans crystallogenes	0.00186756	0.000883826	0.015048	0.00593312
Other	6.22762e-05	1.06204e-05	0.004606	0.00155963
Other	0	0	0	0
bacterium	0.00076685	3.18677e-05	0.00365958	0.0014861
bacterium	0.00011558	0	4.67149e-05	5.40985e-05
Other	0	0	0	0
actinobacterium	6.43378e-05	1.06204e-05	0.000136939	7.06323e-05
bacterium	0	0	0.00122651	0.000408836
Other	8.85655e-05	4.08973e-05	0	4.31543e-05
bacterium	0.00363937	0.000399183	7.12033e-05	0.00136992
Other	0	0	0	0
bacterium	0.000840246	0.000529552	7.73001e-06	0.000459176
Other	0.000239977	0.0117206	0.00116309	0.00437457
Other	0.000335296	0	0.000379646	0.000238314
Other	0	0	0	0
Other	0.000120685	0.00102695	7.73001e-06	0.000385121
bacterium	0	0.000272196	7.81372e-06	9.33365e-05
Other	0.000736125	0.0024554	0.011861	0.0050175
Other	0	9.32136e-05	2.45721e-05	3.92619e-05
bacterium	0	0.00354302	0.000654928	0.00139932
Other	6.0058e-05	0.000422027	0.000226597	0.000236227
Other	3.11381e-05	0	0	1.03794e-05
Other	0.0533614	0.120407	0.000387291	0.0580519
Other	1.5569e-05	0.000165186	0.00402499	0.00140191
bacterium	0	0	0	0
Other	7.78452e-05	0.000147926	0.000611814	0.000279195
Other	2.64459e-05	5.47058e-05	0.000293882	0.000125011
Other	0	0	0	0
Atopobium sp.	0	0	0.000151749	5.05831e-05
Nitriliruptor sp.	0.00306115	0.0329017	0.0124946	0.0161525
bacterium	5.7584e-05	2.20395e-05	0.000165178	8.16005e-05
Other	0	0	0	0
Conexibacter sp.	0.00357364	0.00112308	0.00035941	0.00168538
Gaiella sp.	0.000793041	0	2.32737e-05	0.000272105
actinobacterium	6.22762e-05	0	0	2.07587e-05
bacterium	0.000827221	2.04486e-05	4.05976e-05	0.000296089
Nitriliruptor sp.	0.00126109	0	0.000303224	0.000521439
actinobacterium	0.00626752	0.000176605	0.001337	0.00259371
Other	0.000700607	1.06204e-05	8.37921e-06	0.000239869
Rubrobacter sp.	0.000124552	0	0	4.15175e-05
bacterium	0.0533107	0.0501507	0.00081168	0.0347577
soil bacterium	0.0252774	0.00208183	0.00161844	0.00965922
Other	0.0327766	0.0329132	0.00117947	0.0222898
Other	0	1.1419e-05	0	3.80635e-06
bacterium	0.00217645	0.00244123	0.0153825	0.00666672
Other	0.00111467	0.000193879	0.000919924	0.000742825
bacterium	0.00220525	0.00273223	0.013816	0.00625115
Other	0	0	0	0
Solirubrobacter sp.	0.00511316	0.00296664	0.000299604	0.00279314
bacterium	0.0030057	0.0017512	0	0.00158563
bacterium	8.81531e-06	1.96564e-05	0	9.49057e-06
bacterium	0.00142244	0.00160672	0.0186696	0.00723294
Other	0	3.18613e-05	0	1.06204e-05
bacterium	4.28398e-05	0.000168381	0	7.04069e-05
Other	0.00018471	0.00013225	0	0.000105653
bacterium	8.81531e-06	0	0	2.93844e-06
soil bacterium	0	0.000267907	0	8.93023e-05
Other	0.00121147	0.00226279	5.44449e-05	0.00117624
Firmicutes bacterium	0.000190639	0.00258655	2.39229e-05	0.000933703
bacterium	3.11381e-05	0	2.39229e-05	1.83537e-05
Other	0	0	0	0
Bacteroidetes bacterium	1.5569e-05	0	0	5.18968e-06
Sphingobacteriales bacterium	0.000898355	0.00013064	0	0.000342998
bacterium	0	0.000284709	0	9.49031e-05
soil bacterium	0.000393081	0.01155	0	0.00398104
Other	0.00371359	0.013514	0.00796888	0.00839883
Bacteroidetes bacterium	0.00400252	0.000235292	0	0.0014126
Sphingobacteriales bacterium	0.000355912	2.12409e-05	0.000434195	0.000270449
bacterium	0.000484946	9.63826e-05	0.000328195	0.000303174
Bacteroidales bacterium	0	0	8.15301e-05	2.71767e-05
bacterium	0.00140338	6.61248e-05	0.0367983	0.0127559
bacterium	4.67071e-05	0	0	1.5569e-05
bacterium	0	0	0	0
Other	0.000175327	0	0	5.84423e-05
bacterium	0.00505341	0.000753902	0.0050628	0.00362337
bacterium	1.5569e-05	0	0.000101872	3.91471e-05
bacterium	0.000494029	7.67453e-05	0.000581462	0.000384079
bacterium	3.11381e-05	0	3.22184e-05	2.11188e-05
bacterium	0.000937797	0.000260004	0.000771021	0.000656274
Other	0.000397316	4.32867e-05	0.000584436	0.00034168
Prevotella baroniae	0	0	1.67584e-05	5.58614e-06
Bacteroidetes bacterium	0	0	8.37921e-06	2.79307e-06
Prevotella sp.	0	0	0	0
bacterium	4.67071e-05	0	0	1.5569e-05
bacterium	2.43844e-05	1.06204e-05	7.73001e-06	1.42449e-05
organism	0.00437064	0.000550478	0.00567582	0.00353231
Other	0.0102368	0.00128609	0.00972223	0.0070817
Other	0.00108887	0	3.10037e-05	0.000373292
bacterium	8.66606e-05	0	0	2.88869e-05
Other	9.22773e-06	0	0.0014504	0.000486543
Other	0	4.56762e-05	4.638e-05	3.06854e-05
bacterium	0	3.18613e-05	0.00104951	0.000360456
Other	0	0	0	0
bacterium	0.00891199	0.00320846	0.000252742	0.0041244
Other	0	0	0	0
Bacteroidetes bacterium	0	0.000169946	0	5.66487e-05
bacterium	0.00461781	0.000732442	0	0.00178342
Other	0.000160226	0	0	5.34087e-05
bacterium	0.0016994	0	0	0.000566467
Other	0.00554252	0.00148949	0	0.002344
Other	0.0130428	0.0103024	0.000787382	0.00804418
Bacteroidetes bacterium	8.81531e-06	1.96564e-05	0.000298994	0.000109155
bacterium	4.67071e-05	0	0	1.5569e-05
Other	0.00109961	1.06204e-05	0	0.000370078
Bacteroidetes bacterium	0	0	0	0
bacterium	2.64459e-05	0	0	8.81531e-06
Flexibacter sp.	4.67071e-05	0	0	1.5569e-05
Other	0.000660169	0	0	0.000220056
Other	5.59349e-05	0	0	1.8645e-05
Other	0	0	0	0
bacterium	0	0	0	0
Other	0	0	2.34412e-05	7.81372e-06
bacterium	0.0020366	0	0	0.000678868
bacterium	0	0	0	0
organism	0	0	0	0
Cytophaga sp.	0	0	0	0
bacterium	0	0	0	0
bacterium	0	0	0	0
Other	0	0	3.29513e-05	1.09838e-05
Other	3.99534e-05	0	3.16529e-05	2.38688e-05
Salinimicrobium sp.	0	0	0	0
bacterium	0.0105133	0	0	0.00350444
soil bacterium	0.000749376	0	0	0.000249792
bacterium	0	0	0	0
Other	0.000994613	0	0	0.000331538
bacterium	0	0	0	0
bacterium	3.31997e-05	3.26599e-05	0.000407004	0.000157621
Other	0	0	0	0
Bacteroidetes bacterium	0	0	0	0
Rhodothermaceae bacterium	5.53664e-05	0.000387983	0	0.000147783
bacterium	0	1.96564e-05	0	6.55214e-06
bacterium	4.67071e-05	0.000206889	0.000125083	0.000126226
Bacteroidetes bacterium	0.000526816	2.94846e-05	0.00612231	0.0022262
Other	0	0	0	0
bacterium	8.81531e-06	0	4.1896e-05	1.69038e-05
Other	0	0	0	0
Bacteroidetes bacterium	0	0	0	0
Chitinophagaceae bacterium	0.000198943	0.000522088	0.00245186	0.00105763
Flavobacteria bacterium	0	5.31022e-05	0	1.77007e-05
bacterium	0	2.12409e-05	0	7.0803e-06
Other	2.76832e-05	0	0	9.22773e-06
Chitinophaga filiformis	0.0118933	0.00234012	0.00631119	0.00684822
bacterium	7.60395e-05	0	2.34412e-05	3.31602e-05
Other	0	0	0	0
Other	0	0	4.13306e-05	1.37769e-05
Bacteroidetes bacterium	0	0	0	0
bacterium	0.00756662	0.000370207	0	0.00264561
bacterium	0.00109047	0	0	0.00036349
Other	0.00209599	0.00093396	0.000102207	0.00104405
bacterium	0.000466545	4.32867e-05	6.25098e-05	0.00019078
soil bacterium	0	0	0	0
Other	0	0	0	0
Other	0	0	0	0
bacterium	0	0	0	0
Other	0.0040599	0.000183258	1.67584e-05	0.00141997
Bacteroidetes bacterium	0.0147107	0.00103207	8.37921e-06	0.00525039
Terrimonas sp.	0	0	0	0
bacterium	0	0	0	0
Other	0	0	0	0
bacterium	0	0	0	0
Other	0	3.18613e-05	0	1.06204e-05
bacterium	0	0	4.06814e-05	1.35605e-05
Other	0	0	0	0
bacterium	0	0	0	0
Other	0	3.10755e-05	0.000129774	5.36165e-05
Other	0	0.000106204	0	3.54015e-05
Chlamydiae bacterium	0	0	0	0
Chlamydiales bacterium	0	0	0	0
bacterium	0	0	0	0
Other	0	0	2.44884e-05	8.16281e-06
bacterium	0	0	0.000151204	5.04015e-05
Other	0	0	0.000217191	7.23969e-05
Neochlamydia endosymbiont of Acanthamoeba sp.	0	0	2.34412e-05	7.81372e-06
Other	0	0	0.000340095	0.000113365
Protochlamydia naegleriophila	0	0	0	0
Chlamydiales bacterium	0	0	0	0
bacterium	0.000126301	0	0.00367482	0.00126704
Other	0	0	0	0
Other	0	0	0	0
Chloroflexi bacterium	0.000654042	0.00211976	0	0.000924601
bacterium	0.00059889	0.0035341	0.0143427	0.00615857
organism	0.000397514	0.00115317	0.000931864	0.000827515
Other	0.00179156	0.000612101	0.0169266	0.00644341
Other	0	0	0	0
Chloroflexi bacterium	0.00417197	0	6.95701e-05	0.00141385
bacterium	0.000143932	2.12409e-05	0	5.50576e-05
Other	3.11381e-05	0	8.37921e-06	1.31724e-05
Other	0.000145894	9.8282e-06	0.00315716	0.00110429
Other	0	0	0	0
Caldilinea sp.	0	0	0.000117038	3.90128e-05
Chloroflexi bacterium	0	0	0	0
bacterium	0.00248329	0.000650087	0	0.00104446
Anaerolineae bacterium	0	0	0	0
bacterium	0.00111697	0.00181628	0	0.000977753
Other	4.67071e-05	0	0	1.5569e-05
bacterium	0.000875051	6.69171e-05	0.00272321	0.00122173
organism	0	0	0.00276662	0.000922208
Other	3.60861e-05	0.000125081	0.00131061	0.000490592
Other	0	0	0	0
Chloroflexi bacterium	1.5569e-05	0	0	5.18968e-06
bacterium	0.000113106	0.00011685	3.96341e-05	8.98636e-05
Candidatus Chloroploca asiatica	1.8043e-05	0.000689412	0	0.000235819
bacterium	0	5.39135e-05	3.29513e-05	2.8955e-05
bacterium	0	3.02769e-05	0	1.00923e-05
Other	0	8.57749e-05	0.00338761	0.0011578
Other	0	0	0.00053173	0.000177243
Other	0	0	0	0
Thermobaculum terrenum ATCC BAA-798	4.87687e-05	5.39072e-05	0.00295599	0.00101956
bacterium	0	0	0	0
Other	0.000227194	0	2.45721e-05	8.39222e-05
Chloroflexi bacterium	0.00654275	0.00494686	0.0137224	0.008404
Sphaerobacter sp.	0.00300852	0.00088226	0.0148606	0.00625045
Thermomicrobia bacterium	9.57317e-05	0.000164394	0.00239522	0.000885116
bacterium	0.000525878	0.000651162	0.0181819	0.00645297
Other	0.000619448	0.000936651	0	0.0005187
Other	0.00716262	0.00522825	0.00488256	0.00575781
Deinococcus sp.	1.5569e-05	9.8282e-06	0	8.46575e-06
Other	0.000160325	0.0011926	0	0.000450975
bacterium	0	0.000317897	0	0.000105966
bacterium	0	0	0	0
Leptotrichia sp.	8.81531e-06	0	0	2.93844e-06
bacterium	0.00148488	0.000141273	0.00191947	0.00118187
Other	4.03658e-05	9.8282e-06	4.96261e-05	3.32734e-05
Other	0.000288902	4.48776e-05	0.000305112	0.000212964
Gemmatimonadales bacterium	4.67071e-05	0	0	1.5569e-05
Gemmatimonadetes bacterium	0.00138138	0.000690727	0.00138784	0.00115332
Gemmatimonas sp.	0	0	0	0
bacterium	0	0	0	0
Other	0	0	0	0
bacterium	0.0220446	0.00385047	0.00589266	0.0105959
Other	0	0	0	0
bacterium	4.67071e-05	0	7.16014e-05	3.94362e-05
planctomycete	0.000117799	0	7.73001e-06	4.18429e-05
Other	0.000931073	0.00029077	0.00193158	0.00105114
Other	1.5569e-05	0	0.00027635	9.73065e-05
actinobacterium	0	0	0	0
bacterium	0	0	3.12549e-05	1.04183e-05
planctomycete	0	0	0	0
Other	4.67071e-05	0	0	1.5569e-05
planctomycete	0	0	0	0
Other	0	0	0	0
Other	0	0	0	0
Planctomycetaceae bacterium	7.78452e-05	0	0	2.59484e-05
bacterium	0.00901827	0.00162664	0.0210483	0.0105644
planctomycete	0.0147179	0.00272398	1.61929e-05	0.00581936
soil bacterium	0.0400905	0.00428595	0.0169555	0.020444
Other	0.000323083	4.01051e-05	0.000873731	0.000412306
bacterium	3.11381e-05	0	5.02753e-05	2.71378e-05
bacterium	0.000232911	1.96564e-05	0.000423595	0.000225388
Other	0.000124652	3.10755e-05	0.000428477	0.000194735
Gemmata sp.	0	0	0	0
Planctomycetaceae bacterium	0.000221053	7.51481e-05	0.0191533	0.00648317
bacterium	0	0	4.84951e-05	1.6165e-05
Other	0	0	0.000301635	0.000100545
bacterium	0.00100707	4.4079e-05	0.0156066	0.00555258
planctomycete	0.000277612	0	0.00357539	0.00128434
soil bacterium	0.00351837	0.000595941	0.00606839	0.00339424
Other	0.000293281	9.8282e-06	0.0127273	0.00434349
Planctomyces sp.	0	0	0	0
bacterium	0.000911024	0	2.319e-05	0.000311405
marine bacterium	1.5569e-05	0	0.00237228	0.00079595
organism	0.00801322	0.00033595	0.0116226	0.00665725
planctomycete	0	0	0.00642929	0.0021431
bacterium	0	0	0	0
organism	0.00102369	0	0.015524	0.00551591
Other	9.54759e-05	0	0	3.18253e-05
bacterium	0	0	0	0
Other	0	0	4.68823e-05	1.56274e-05
bacterium	2.76832e-05	0	0	9.22773e-06
planctomycete	0	0	3.15692e-05	1.05231e-05
Other	1.5569e-05	1.1419e-05	0.00012525	5.07461e-05
Other	0	0	0	0
bacterium	0	0	7.16014e-05	2.38671e-05
proteobacterium	0	6.29368e-05	0	2.09789e-05
Other	0.000204715	5.89692e-05	0.000134928	0.000132871
Other	0	0	0	0
alpha proteobacterium	0.000144757	0.00356474	0	0.0012365
bacterium	0.000378862	9.8282e-06	0.0011373	0.000508664
Other	0	0	0	0
bacterium	0.00185809	0.00031281	0.00820964	0.00346018
Other	0	0	0	0
Geminicoccus roseus	4.67071e-05	0	0	1.5569e-05
bacterium	0.000124396	5.07255e-05	0.000851568	0.00034223
proteobacterium	4.53138e-05	0	0	1.51046e-05
Other	0.00044974	0.000143141	0.000196119	0.000263
Other	3.11381e-05	0	0	1.03794e-05
Caulobacteraceae bacterium	8.32057e-05	0	0	2.77352e-05
bacterium	0.00314573	0.00545067	8.07972e-05	0.0028924
bacterium	0.000154554	0.000186427	2.34412e-05	0.000121474
Other	0.0007292	0.00331115	8.37921e-06	0.00134958
bacterium	0.000117486	0.000109399	0.000144187	0.000123691
Other	2.68584e-05	0	4.91443e-05	2.53342e-05
bacterium	0.000989895	0.0012591	0.00051319	0.000920729
Other	9.22773e-06	2.12472e-05	4.72804e-05	2.59185e-05
Other	0.000187341	0.000121107	0.000936157	0.000414868
Other	0	0	1.61092e-05	5.36974e-06
Rhizobiales bacterium	0.00023874	0	0.00184904	0.000695926
bacterium	0.0054502	0.00358209	0.00196998	0.00366742
Other	7.09354e-05	5.15177e-05	0	4.08177e-05
bacterium	0.00809108	0.00542724	0.0192969	0.0109384
bacterium	0	0	0	0
bacterium	2.64459e-05	0	0	8.81531e-06
Other	4.67071e-05	0	0	1.5569e-05
bacterium	7.10915e-05	3.18613e-05	0.00260186	0.000901603
Other	0	0	0	0
Other	0.000145894	0	0.00259061	0.000912168
Other	0.000172028	0.00279438	0	0.000988803
bacterium	0.000136667	0	0.0039573	0.00136466
Hyphomicrobiaceae bacterium	0.000494998	0.000128244	0	0.000207747
bacterium	0.000124552	0	0.000443831	0.000189461
bacterium	0.00302521	0.000603895	0.00997188	0.00453366
Other	0.00338076	0.00188661	6.40388e-05	0.00177714
bacterium	0	0	0.00181276	0.000604253
bacterium	0	0	0	0
Other	9.22773e-06	0	0	3.07591e-06
bacterium	9.22773e-06	0	0.00481054	0.00160659
Other	0.000117643	0	0.000227855	0.000115166
bacterium	0.00011187	0	7.11196e-05	6.09965e-05
bacterium	2.72708e-05	0	0.00010822	4.51636e-05
Methylobacterium hispanicum	0.000247711	9.8282e-06	0.00211869	0.000792076
bacterium	0.000279461	0.000508022	0	0.000262494
Other	5.41291e-05	3.02769e-05	0	2.81353e-05
Rhizobiales bacterium	0	4.24881e-05	0	1.41627e-05
bacterium	0.000751836	0.00224051	0.00316889	0.00205374
Other	0	9.8282e-06	0.00023835	8.27259e-05
Other	0.0147226	0.0177655	0.0108453	0.0144445
Chelativorans sp. BNC1	0.0116153	0.0121685	0.00131203	0.00836527
Other	7.60395e-05	0	0	2.53465e-05
bacterium	0	0	7.22506e-05	2.40835e-05
Other	0.000345505	0.000706126	0	0.000350544
Other	0.00336652	1.06204e-05	0.0205327	0.00796996
bacterium	0.00113998	0.000143939	0.000453572	0.000579164
Other	0.00103104	0.000662846	0.000504664	0.00073285
alpha proteobacterium	0.00153292	2.12409e-05	2.51376e-05	0.000526432
Other	0	0	0.00012969	4.32301e-05
bacterium	0.000273902	1.96564e-05	8.37921e-06	0.000100646
Other	1.5569e-05	0	0	5.18968e-06
Other	1.5569e-05	0	1.67584e-05	1.07758e-05
Polymorphum gilvum SL003B-26A1	4.67071e-05	0	4.84114e-05	3.17062e-05
bacterium	0.00157492	3.10755e-05	0	0.000535332
alpha proteobacterium	0	0	0	0
bacterium	0.000691422	4.9141e-05	7.73001e-06	0.000249431
Other	2.47968e-05	0	0	8.26559e-06
Other	3.60861e-05	2.28381e-05	0	1.96414e-05
Other	0.000864059	0.000145536	0.000158767	0.000389454
Other	1.5569e-05	0	0	5.18968e-06
bacterium	0.000118879	3.26663e-05	0	5.05152e-05
Other	0.000237759	0	0	7.92529e-05
bacterium	7.64519e-05	3.18677e-05	7.81372e-06	3.87111e-05
soil bacterium	0.000490774	0.000869426	1.67584e-05	0.000458986
bacterium	6.88733e-05	0.000437112	0	0.000168662
Other	0.000507835	0.00142099	0	0.000642942
Other	9.22773e-06	0	0	3.07591e-06
Acetobacteraceae bacterium	0.00015569	0	0.000392866	0.000182852
Rhodospirillales bacterium	1.5569e-05	1.1419e-05	0.000601278	0.000209422
alpha proteobacterium	0	0	0	0
bacterium	2.43844e-05	0	0.000538392	0.000187592
Other	0.000728687	6.05537e-05	0.00212114	0.000970127
Other	0.00560206	0.00587926	0.00283904	0.00477345
Acetobacteraceae bacterium	0	0	0	0
bacterium	4.03658e-05	5.46994e-05	0.00025404	0.000116368
bacterium	1.8043e-05	4.08973e-05	0	1.96468e-05
Other	0.000660071	0.0003689	4.05976e-05	0.000356523
bacterium	8.81531e-06	1.1419e-05	0	6.74479e-06
Other	0	3.10755e-05	0	1.03585e-05
Roseomonas aerilata	5.33043e-05	6.05601e-05	0	3.79548e-05
bacterium	0.000406231	0.000296637	0.0043785	0.00169379
Other	2.68584e-05	0	0	8.95278e-06
Other	0.000569131	0.000194671	0	0.000254601
alpha proteobacterium	0.000320609	1.06204e-05	0	0.00011041
bacterium	0.000132387	0	0.00122189	0.000451427
Other	0	0	3.17367e-05	1.05789e-05
Azospirillum brasilense	0.00186856	0.000697128	0.00160334	0.00138967
Rhodospirillaceae bacterium	0.000164606	6.69234e-05	0.00220663	0.00081272
Other	2.47968e-05	0	8.37921e-06	1.10587e-05
bacterium	0	0	2.32737e-05	7.75791e-06
Other	0.000166667	2.04486e-05	0	6.23719e-05
Other	0.00461572	0.000911971	0.000105369	0.00187769
bacterium	0.000117074	3.02769e-05	0.000152168	9.98396e-05
bacterium	0.000145894	0.000105425	0.00439744	0.00154959
bacterium	0.000149349	4.32804e-05	0.00291175	0.00103479
Other	0	0	0	0
bacterium	8.81531e-06	0	7.3549e-05	2.74548e-05
bacterium	0	0	0	0
Other	0	0	3.23021e-05	1.07674e-05
bacterium	0	0	2.39229e-05	7.97431e-06
Other	0.000233635	4.24945e-05	0.00012018	0.000132103
bacterium	0.00205547	0.000789524	0.000328302	0.00105777
bacterium	4.67071e-05	0	0	1.5569e-05
Other	0	0	0	0
Other	1.5569e-05	0	0.00303824	0.00101794
bacterium	0	0	3.90686e-05	1.30229e-05
bacterium	0.000823183	0	0	0.000274394
Other	0.00368337	5.47058e-05	3.12549e-05	0.00125644
Other	0.0013503	0.000166771	0.0053593	0.00229212
bacterium	0.000236777	0.00322866	0	0.00115515
bacterium	0.00296239	0.00150788	0.00347488	0.00264838
Other	0.000102074	0.0063401	8.73963e-05	0.00217652
bacterium	0.000305395	3.42571e-05	0.00072839	0.000356014
Other	0	0	0	0
Sphingomonas sp.	0	0	0	0
bacterium	0.0173611	0.0270298	0.00973744	0.0180428
bacterium	0.000741417	0.000168098	0	0.000303171
Other	0.00473207	0.00842474	0.00113255	0.00476312
Other	0	0	0	0
Burkholderiaceae bacterium	0	0	0	0
Burkholderiales bacterium	0.00182137	0.000298524	0.00346309	0.00186099
bacterium	0	0	0	0
beta proteobacterium	0	0	0	0
Other	0.013003	0.00284271	0.00514354	0.00699641
bacterium	0.000120273	4.01051e-05	0.00187544	0.000678605
Other	0.00115934	0	0.00027195	0.000477097
bacterium	0.000152748	5.23163e-05	0	6.83547e-05
Other	0	0	0	0
Other	0	9.8282e-06	0	3.27607e-06
Other	0	0	0	0
bacterium	0	0	0	0
Other	0	0	0	0
bacterium	0	0	0	0
bacterium	0	0	0	0
bacterium	0.000285546	9.8282e-06	0.000682726	0.000326033
Other	0.00342349	0	7.81372e-06	0.00114377
Other	0	0	0	0
bacterium	0.000525981	0	7.81372e-06	0.000177931
Other	0	0	0	0
Other	8.01626e-05	3.26599e-05	0	3.76075e-05
bacterium	0	0	1.61092e-05	5.36974e-06
Other	0	3.26663e-05	0.000225466	8.6044e-05
bacterium	0	0	2.40067e-05	8.00222e-06
Other	0	0	0	0
bacterium	0	0	0	0
Other	0	0	0	0
bacterium	1.5569e-05	0	2.51376e-05	1.35689e-05
Other	0.000451502	2.94846e-05	5.02753e-05	0.000177087
Other	0.00237938	0.000209259	0.00150608	0.00136491
Other	0	0	0	0
bacterium	4.67071e-05	0	0	1.5569e-05
delta proteobacterium	0.000100836	0	8.58467e-05	6.22277e-05
marine bacterium	0.000991258	7.43558e-05	0.000286447	0.000450687
proteobacterium	8.27932e-05	0	0.00011067	6.44877e-05
Other	1.5569e-05	0	5.02753e-05	2.19481e-05
bacterium	4.67071e-05	0	6.46043e-05	3.71038e-05
Other	0	0	0	0
Bdellovibrio sp.	0	9.87911e-05	0.000529781	0.000209524
bacterium	0.000232085	2.12409e-05	2.51376e-05	9.28212e-05
Other	0	0	7.41145e-05	2.47048e-05
bacterium	0.000188008	4.56762e-05	0.000218867	0.00015085
Other	2.64459e-05	0	0	8.81531e-06
Other	6.21196e-05	0	0.000256323	0.000106147
Myxococcales bacterium	5.53664e-05	3.18613e-05	2.33574e-05	3.68617e-05
Polyangiaceae bacterium	0.000177288	0.000169463	0.00126635	0.000537699
bacterium	0	0	0	0
delta proteobacterium	0	0	0.000750285	0.000250095
proteobacterium	0.000157027	9.71876e-05	0.00273241	0.000995543
Other	0	0.000295034	0	9.83446e-05
bacterium	0	0	0.00010294	3.43133e-05
Other	0	0	0	0
Other	0	0	0	0
bacterium	0	0	0	0
bacterium	0	0	2.40067e-05	8.00222e-06
Other	0	0	0.000407443	0.000135814
bacterium	0	0	1.56274e-05	5.20915e-06
bacterium	0	3.26663e-05	4.68823e-05	2.65162e-05
Corallococcus coralloides	0.00343474	0.000159338	0.0078792	0.00382443
Other	4.67071e-05	0	3.12549e-05	2.59873e-05
Nannocystis sp.	0	0	0	0
bacterium	0	0	0	0
delta proteobacterium	0.000157852	0	0	5.26173e-05
bacterium	0	0	1.67584e-05	5.58614e-06
Other	0	0	0	0
bacterium	0	0	0.000265016	8.83387e-05
Other	0	0.000179781	0	5.99269e-05
Other	0	0	0	0
Polyangium thaxteri	0	0	9.58592e-05	3.19531e-05
bacterium	1.5569e-05	0.000252854	0.000704446	0.00032429
delta proteobacterium	0	0	0	0
Other	3.11381e-05	3.18613e-05	0.00163231	0.000565104
bacterium	0	0	0	0
bacterium	0	0	0	0
bacterium	0	3.10691e-05	0	1.03564e-05
bacterium	0.000244413	0	0	8.14709e-05
bacterium	0	0	0	0
Other	0	0	0	0
Other	0.000276319	0	0.000186732	0.00015435
bacterium	0	0	0	0
deep-sea bacterium	0.00011986	0	2.38392e-05	4.78998e-05
gamma proteobacterium	0.000163368	1.1419e-05	0.00599054	0.00205511
proteobacterium	0	0	0	0
Cronobacter sakazakii	0.000572699	0.000156962	0.00540843	0.00204603
Other	0	0	1.67584e-05	5.58614e-06
Shigella sp.	0	0	0	0
Aeromonas veronii	0.00278636	0	0	0.000928787
bacterium	0.00344032	0.000334057	0.00298995	0.00225478
Other	4.2015e-05	0	7.73001e-06	1.65817e-05
Other	0.000144757	1.06204e-05	0	5.17924e-05
Other	0	0	0	0
Chromatiales bacterium	0	0	0	0
bacterium	0	0	2.34412e-05	7.81372e-06
organism	0.0030471	7.59467e-05	0	0.00104101
Other	0	0	0	0
bacterium	0	0	0	0
bacterium	0	0	0	0
Other	0	0	0	0
bacterium	0	0	0	0
Other	0	0	2.319e-05	7.73001e-06
bacterium	0	0	0	0
proteobacterium	0	0	0	0
bacterium	0	0	0	0
bacterium	0	0	0	0
Other	0	0	0	0
Other	5.41291e-05	0	0.000222575	9.22348e-05
bacterium	0	0	3.092e-05	1.03067e-05
Other	0	0	7.73001e-06	2.57667e-06
Halomonas sp.	0	0	4.638e-05	1.546e-05
bacterium	0.00098085	0	0	0.00032695
bacterium	0.000265754	0	0	8.85848e-05
Other	0	0	0	0
bacterium	0.000389738	6.37417e-05	0.000319608	0.000257696
bacterium	0.0153244	2.20395e-05	1.546e-05	0.00512062
Other	0	0	2.34412e-05	7.81372e-06
Other	3.99534e-05	0	0	1.33178e-05
Pseudomonas sp.	0	0	0	0
bacterium	8.81531e-06	0	7.73001e-06	5.51511e-06
Methylophaga sp.	8.81531e-06	0	0	2.93844e-06
bacterium	0.000123414	0	0	4.11381e-05
Other	3.56737e-05	0	0.000261184	9.89526e-05
bacterium	4.67071e-05	0	0	1.5569e-05
gamma proteobacterium	0	0	0	0
Other	0	0	0.000109225	3.64082e-05
bacterium	0	0	4.05976e-05	1.35325e-05
Other	0	0	0	0
bacterium	0	0	0	0
Other	1.5569e-05	0	0	5.18968e-06
Xanthomonadaceae bacterium	0.00101327	0.000243503	0.0209518	0.00740286
bacterium	0	0	0	0
bacterium	0	0	0	0
Other	0	0	0	0
bacterium	0	0	0	0
Other	0	0	0	0
Xanthomonadaceae bacterium	0	0	7.73001e-06	2.57667e-06
Other	0	0	0	0
gamma proteobacterium	0	0	0	0
Treponema medium subsp. bovis	0	0	0	0
bacterium	0	0	0	0
Other	0	0	0	0
Other	0	0	1.67584e-05	5.58614e-06
Verrucomicrobia bacterium	0	0	0	0
bacterium	2.64459e-05	0.000211378	0.001177	0.000471607
bacterium	9.22773e-06	2.04486e-05	0	9.89213e-06
Other	0.000692447	0.00526909	0	0.00198718
Opitutus sp.	7.78452e-05	0	0	2.59484e-05
bacterium	0	0	0	0
Other	0	0	0	0
Other	0.000298072	2.04486e-05	0.00501297	0.00177716
Other	0	0	0	0
Spartobacteria bacterium	0	0	0	0
Verrucomicrobia bacterium	0.00412325	0.000276975	0.000101139	0.00150046
bacterium	0.0573384	0.0758979	8.37921e-06	0.0444149
Other	0.000133624	0.000213208	0.00805745	0.00280143
Verrucomicrobia bacterium	0.0271132	0.0203264	0.000847549	0.0160957
bacterium	0.000541762	0	0.0128761	0.00447263
soil bacterium	0	0	0.000246478	8.21592e-05
Other	0.00041118	4.4079e-05	0.0082329	0.00289605
bacterium	0	3.18677e-05	0.000874819	0.000302229
bacterium	0	7.03883e-05	0	2.34628e-05
bacterium	6.29444e-05	0	0	2.09815e-05
Other	0	0	0	0
bacterium	0.000115836	0	2.45721e-05	4.68028e-05
candidate division TM7 bacterium	6.21196e-05	9.8282e-06	4.64638e-05	3.94705e-05
soil bacterium	0.00560472	0.00152857	0.00496143	0.00403157
bacterium	0	0	0.000724391	0.000241464
bacterium	4.67071e-05	0	0	1.5569e-05
Other	7.78452e-05	1.1419e-05	1.546e-05	3.49081e-05
Other	0.000608529	0.00012588	0.000394141	0.000376183
Microcoleus steenstrupii	0.000449583	0.000575963	0	0.000341849
Chroococcidiopsis sp.	0.0050268	0.0218288	7.81372e-06	0.00895449
Cyanobacterium sp.	0	0.000129848	0	4.32825e-05
Microcoleus sp.	0.000115424	1.96564e-05	0	4.50269e-05
bacterium	0.00109042	0.0583409	8.37921e-06	0.0198132
cyanobacterium	9.22773e-06	0.000107808	0	3.90119e-05
Other	0.0177923	0.0660794	0	0.0279572
Nostoc sp. PCC 7107	0.0132391	0.0684446	2.51376e-05	0.0272363
Chroococcidiopsis sp.	0.000497528	0.00132243	0	0.000606654
bacterium	3.11381e-05	3.02769e-05	0	2.04716e-05
cyanobacterium	0	3.10691e-05	0	1.03564e-05
Other	0.00243118	0.00701535	0	0.00314884
Other	6.76366e-05	0.00402964	0	0.00136576
bacterium	0.000311736	0.0013824	0	0.000564712
cyanobacterium	0	0.000273529	0	9.11763e-05
Other	0	3.18613e-05	0	1.06204e-05
Phormidium uncinatum SAG 81.79	0.000276788	0.000241114	0	0.000172634
cyanobacterium	0.0131121	0.0159274	7.73001e-06	0.00968241
soil bacterium	1.5569e-05	0.000724211	0	0.000246593
Other	0.000280598	0.017141	0	0.00580719
bacterium	0.00229734	0.00495628	0	0.00241787
Bacillus pumilus	2.68584e-05	0	0.00101375	0.00034687
bacterium	0	0	0	0
Other	2.76832e-05	0	0	9.22773e-06
Bacillus anthracis	0.000616421	0	0	0.000205474
Bacillus beringensis	0.00266137	0.00307065	0.0203889	0.00870696
Bacillus subtilis	9.24334e-05	7.35572e-05	0.000199679	0.00012189
bacterium	0	0	0	0
Other	0.000224564	9.8282e-06	7.54129e-05	0.000103268
bacterium	3.11381e-05	1.1419e-05	0.000103757	4.87713e-05
compost bacterium	3.11381e-05	0.000120818	0	5.0652e-05
Other	0	0	0	0
Terribacillus saccharophilus	0	0	2.51376e-05	8.37921e-06
Other	0	0	0.000253307	8.44358e-05
bacterium	0	9.8282e-06	0.00018179	6.38726e-05
Brevibacillus brevis	0	0	0	0
bacterium	0.000740504	3.18677e-05	0.000612131	0.000461501
Other	8.81531e-06	0	0	2.93844e-06
bacterium	0	0	0	0
bacterium	9.22773e-06	0	0.000184303	6.45101e-05
Other	4.67071e-05	0	0	1.5569e-05
Sporosarcina sp.	0.00108885	0.000130646	0.00203998	0.00108649
Other	0	1.1419e-05	0.00325813	0.00108985
bacterium	0	0	0	0
bacterium	0	0	2.51376e-05	8.37921e-06
Other	0	0	0.00109499	0.000364996
bacterium	0	0	3.15692e-05	1.05231e-05
Lactobacillus reuteri	0	0.000921761	0	0.000307254
bacterium	9.53198e-05	3.18677e-05	8.50301e-05	7.07392e-05
Other	5.79964e-05	2.28381e-05	8.70614e-05	5.59653e-05
bacterium	0.00499943	0.000680326	0.00570822	0.00379599
bacterium	2.76832e-05	0	0	9.22773e-06
Other	2.76832e-05	0	0	9.22773e-06
bacterium	0	0	0	0
organism	0	0	2.51376e-05	8.37921e-06
Other	0.00467901	0.000526049	0.00407863	0.00309456
Other	0.00226167	4.32804e-05	0.000310496	0.000871817
bacterium	0	0	0	0
Other	0	0	0	0
bacterium	5.88213e-05	0	1.56274e-05	2.48162e-05
bacterium	2.76832e-05	0	0	9.22773e-06
bacterium	8.52672e-05	1.96564e-05	0.000117102	7.40084e-05
bacterium	0	0	0	0
bacterium	0	0	4.83276e-05	1.61092e-05
bacterium	0.000875353	1.06204e-05	0.000282112	0.000389362
bacterium	0.000332198	0	0	0.000110733
organism	0.00122729	0	1.546e-05	0.000414249
bacterium	4.67071e-05	0	0	1.5569e-05
bacterium	6.22762e-05	0	0	2.07587e-05
bacterium	0	0	2.51376e-05	8.37921e-06
bacterium	0.000119961	0	0	3.99868e-05
organism	0.000747446	0	0	0.000249149
bacterium	0.00141184	2.28381e-05	0	0.000478227
bacterium	9.86186e-05	0	0	3.28729e-05
bacterium	1.5569e-05	0	1.67584e-05	1.07758e-05
bacterium	0	0	0	0
Other	0.00105196	0	0	0.000350654
bacterium	0	0	3.17367e-05	1.05789e-05
organism	8.93909e-05	1.06204e-05	9.56917e-05	6.52344e-05
Other	0.00077601	2.04486e-05	0.0001458	0.000314086
bacterium	9.22773e-06	0	2.45721e-05	1.12666e-05
bacterium	2.76832e-05	0	0	9.22773e-06
bacterium	0.000138416	0	0	4.61387e-05
bacterium	0.00370032	0	2.32737e-05	0.0012412
bacterium	6.45941e-05	0	0	2.15314e-05
bacterium	0.000110733	0	0	3.69109e-05
bacterium	3.69109e-05	0	0	1.23036e-05
rumen bacterium	0.000981362	7.67453e-05	0.000784659	0.000614255
Other	0	1.06204e-05	0	3.54015e-06
bacterium	0	0	0	0
bacterium	3.64985e-05	0	0	1.21662e-05
bacterium	3.11381e-05	0	0	1.03794e-05
bacterium	0.00105646	5.231e-05	0.000699443	0.000602739
bacterium	2.72708e-05	2.04486e-05	0	1.59065e-05
bacterium	0	0	0	0
Nitrospira sp.	0	0	0	0
Other	1.5569e-05	0	0	5.18968e-06
Nitrospira sp.	0	0	0	0
bacterium	0.000235128	0.000329266	0	0.000188131
nitrite-oxidizing bacterium	1.5569e-05	0	9.69064e-05	3.74918e-05
Other	0.000114756	9.8282e-06	2.40067e-05	4.95303e-05
bacterium	0.000707346	0.000373364	0	0.000360237
candidate division OD1 bacterium	5.28919e-05	0	7.73001e-06	2.02073e-05
soil bacterium	0	9.48172e-05	0	3.16057e-05
planctomycete	0	9.40122e-05	0.000159081	8.43645e-05
bacterium	0	0	0	0
Other	0	0	0	0
Planctomycetaceae bacterium	4.91811e-05	3.02769e-05	0.00015443	7.79626e-05
bacterium	0.0057377	0.00707753	0.00361588	0.00547704
planctomycete	8.81531e-06	2.12472e-05	0	1.00209e-05
soil bacterium	0.00364935	0.00701902	0.00213773	0.0042687
Other	0.000196824	0.000137286	0.00101362	0.000449243
bacterium	0.000237034	7.19664e-05	0	0.000103
Other	0.00130483	0.000629097	0.000451581	0.000795169
